# Supplementary material for: Synergistic Spatial Confining Effect and O Vacancy in WO3 Hollow Sphere for Enhanced N2 Reduction
Source: Molecules. 2023 Dec 8;28(24):8013. doi: 10.3390/molecules28248013 (PMC10745342; doi:10.3390/molecules28248013)
Supplement: Supplementary file 1 [file molecules-28-08013-s001.zip]

Archive with 1 entries (1 files):
- molecules-2742863-supplementary.pdf
